# Supplementary material for: Low chorionic villous succinate accumulation associates with recurrent spontaneous abortion risk
Source: Nat Commun. 2021 Jun 8;12:3428. doi: 10.1038/s41467-021-23827-0 (PMC8187647; doi:10.1038/s41467-021-23827-0)
Supplement: Supplementary file 4 — Source data [file 41467_2021_23827_MOESM4_ESM.xlsx]

## Sheet: Fig.1a
	NORMAL						RSA
Individuals	1	2	3	4	5	6	1	2	3	4	5	6
MDH2	1.15	1.12	0.73	0.9	0.8	1.1	1.5	0.99	0.73	0.9	0.81	1.1
FH	0.8	0.9	1.1	0.95	1.05	1.2	1.3	1.1	1.1	0.95	1.05	1.2
SDHC	0.7	1	1.1	1.2	0.95	1.05	1.5	0.9	1.58	1.4	1.05	1.35
SDHB	0.8	1	1.2	1	1.05	0.95	3.32	1.88	2.2	3	2.55	1.95
SDHA	1	0.96	1.04	0.8	1.3	0.9	1.87	1.25	1.54	1.68	0.7	0.9
SUCLA2	0.98	0.67	1.35	1.08	1	0.92	1.2	1.02	1.05	1.58	0.87	0.92
OGDH	1	1.3	0.7	1.8	0.7	0.5	1.2	1.4	0.7	1.8	0.7	0.5
IDH3A	1.4	0.8	0.6	1.1	1.2	0.9	0.6	1.4	0.6	1.1	1.2	0.9
IDH2	1	1.05	0.95	1	0.96	1.04	1.12	1.98	0.95	1	0.96	1.04
IDH1	0.8	1.3	0.9	0.98	0.97	1.05	0.84	1.36	0.9	0.98	0.97	1.05
CS	1.08	1	0.92	1	1.3	0.7	1.16	1.05	0.92	1	1.3	0.7
PDHA1	1.8	0.7	0.5	1.4	1	0.6	1.1	0.7	0.5	1.4	1	0.6
TKT	1.1	1.3	0.9	0.77	1.05	0.88	1.3	0.75	0.9	1.07	1.05	0.88
6PGD	0.65	1.3	0.75	1.3	1.1	0.9	1	0.8	0.75	1.3	1.1	0.9
PKM2	1.1	0.9	1	0.8	0.95	1.25	1.99	1.91	1	0.8	0.95	1.25
ENO1	1.5	0.7	0.8	1	1.05	0.95	1.2	1.15	0.8	1	1.05	0.95
PGK1	1.12	1	0.88	0.8	1.3	0.9	0.83	0.94	0.88	0.8	1.3	0.9
TPI	1.06	1.05	0.89	1.28	0.8	0.92	1.12	0.98	0.79	1.18	1	0.92
GPI	1.06	1	0.94	1.8	0.7	0.5	1.27	1.11	0.94	1.8	0.7	0.5
HK1	0.98	1.05	0.97	0.87	1.13	1	1.33	0.71	0.97	0.87	1.13	1

## Sheet: Fig.1b
	NORMAL						RSA
Individuals	1	2	3	4	5	6	1	2	3	4	5	6
HK1	0.8	0.76	1.25	1.06	0.89	1.24	1.39	1.01	0.75	0.88	0.95	0.82
GPI	0.87	0.96	1.21	1.18	0.76	1.02	0.89	0.95	0.92	1.01	0.97	0.77
TPI	1.11	1.3	0.82	1.14	0.83	0.8	0.89	1.02	0.98	0.69	1.07	0.75
PGK1	0.95	0.9	1.14	1.07	0.8	1.14	1.18	1.289	0.8969	1.42	1.43	0.795
ENO1	0.96	0.91	1.15	1.02	0.79	1.18	0.81	0.9	0.92	0.8	0.82	1.066
PKM2	0.95	0.89	1.22	0.93	0.98	1.03	1.1136	0.8	0.85	1.023	0.97	1.069
6PGD	1.13	1.01	0.76	1.08	0.95	1.07	0.92	0.88	1.0623	0.987	0.89	1.11
TKT	0.98	0.85	1.12	1.08	1.1	0.87	1.37	1.13	0.85	1.06	0.94	0.72
PDHA1	0.98	0.85	0.78	1.08	1.15	1.16	0.99	1.07	1.05	1	0.91	0.79
CS	1.09	0.96	0.89	1.19	1.05	0.82	1.54	0.89	1.156	0.64	1.053	0.89
IDH1	0.99	1.05	0.92	1.19	0.97	0.89	1.09	1.06	1.03	0.86	0.96	0.75
IDH2	1.27	0.89	0.8	1.06	0.94	1.05	0.89	1.12	0.96	1.1	1.01	0.8
IDH3A	1.03	1.16	0.94	0.73	1.12	1.02	0.88	1.19	1.14	0.87	0.98	0.96
OGDH	1.15	0.83	0.9	0.85	1.06	1.2	0.86	0.75	0.81	0.8	0.87	1.13
SUCLA2	1.21	0.85	0.89	0.99	1.16	0.9	0.92	0.85	0.9	0.86	1.11	1.54
SDHA	1.2	0.95	1.15	0.91	0.98	0.8	1.29	2.14	1.31	1.79	1.86	1.55
SDHB	1.09	0.98	1.04	0.91	0.92	1.06	2.32	2.17	1.88	1.54	3.16	2.56
SDHC	1.01	1.14	1.07	0.88	0.85	1.04	1.34	1.28	1.79	1.491	1.46	1.64
FH	1.12	0.85	1.05	0.95	0.96	1.07	0.78	0.84	0.92	0.86	1.12	0.982
MDH2	0.96	0.92	1.13	1.08	0.95	0.96	1.15	1.05	0.78	1.25	0.85	0.88

## Sheet: Fig.1c
	Vector					SDHB
Repeats	1	2	3	4	5	1	2	3	4	5
JEG3	1.085	0.98	0.84	0.915	1.18	1.265	1.321	1.412	1.335	1.285
HTR8	1.02	0.82	0.973	1.068	1.119	1.31	1.29	1.25	1.405	1.354

## Sheet: Fig.1d
	Vector					SDHB
Repeats	1	2	3	4	5	1	2	3	4	5
JEG3	1.095	0.884	1.021	0.929	1.071	0.731	0.752	0.725	0.653	0.702
HTR8	1.085	1.015	0.985	0.935	0.98	0.731	0.623	0.692	0.655	0.677

## Sheet: Fig.1e
	Scrambled siRNA					SDHB siRNA
Repeats	1	2	3	4	5	1	2	3	4	5
JEG3	1.036	0.892	1.114	1.073	0.885	0.223	0.212	0.258	0.195	0.31
HTR8	1.0528	1.0728	0.808	0.928	1.1384	0.17	0.22	0.26	0.33	0.25

## Sheet: Fig.1f
	Scrambled siRNA					SDHB siRNA
Repeats	1	2	3	4	5	1	2	3	4	5
JEG3	1.152	0.925	1.042	0.889	0.992	1.86	2.21	2.09	2.05	1.77
HTR8	1.21	0.95	1.01	0.93	0.9	2.23	1.88	2.05	2.18	1.95

## Sheet: Fig.1g
	Normal										RSA
Individuals	1	2	3	4	5	6	7	8	9	10	1	2	3	4	5	6	7	8	9	10
Villi	1.14165	0.428249	0.523014	1.08722	0.779374	1.08166	1.10594	1.46603	1.72895	0.657916	0.490813	2.66112	1.60848	1.02715	1.93627	1.96479	1.67391	2.20679	2.11655	2.02344
Decidua	3.04729	1.60443	3.57461	2.84886	5.16702	2.42542	4.78542	3.33552	2.44038	4.59858	3.53377	6.30521	2.42372	3.30993	3.76417	3.36105	3.82454	4.58975	1.27414	1.33079

## Sheet: Fig.2a
	Decidua			Villi
Individuals	1	2	3	1	2	3
MDH2	1.15	1.12	0.73	2.05	1.99	1.87
FH	1	0.9	1.1	3.3	2.1	2.5
SDHC	0.7	1	1.3	0.5	0.9	1.13
SDHB	0.8	1	1.2	0.32	0.38	0.48
SDHA	1	0.96	1.04	0.97	0.85	0.8
SUCLA2	0.98	0.97	1.05	1.2	1.02	0.97
OGDH	1	1.3	0.7	2.2	2.4	1.8
IDH3A	1.4	1	0.6	2.6	2.4	1.5
IDH2	1	1.05	0.95	2.12	1.98	1.78
IDH1	0.8	1.3	0.9	3.84	3.36	3.1
CS	1.08	1	0.92	1.16	1.05	1.08
PDHA1	1.8	0.7	0.5	3.1	2.7	2.1
TKT	1.1	1	0.9	3.1	2.95	2.1
6PGD	0.65	1.6	0.75	1	0.8	0.7
PKM2	1.1	0.9	1	1.99	1.91	1.87
ENO1	1.5	0.7	0.8	2.2	2.15	2.36
PGK1	1.62	0.7	0.68	0.33	0.34	0.4
TPI	1.06	1.05	0.89	2.12	1.98	1.66
GPI	1.06	1	0.94	2.77	2.61	2.12
HK1	0.98	1.05	0.97	3.83	2.71	1.67

## Sheet: Fig.2b
	Decidua					Villi
Individuals	1	2	3	4	5	1	2	3	4	5
HK1	0.815838	0.918401	1.35123	1.07908	0.835453	2.38891	2.01376	2.29518	2.57029	2.19363
GPI	0.848047	0.976431	1.23805	1.15148	0.785986	1.78098	1.90472	1.83198	2.02724	1.94582
TPI	1.09147	1.03166	0.802838	1.21693	0.857109	2.53655	2.04519	1.96388	2.22118	2.13567
PGK1	0.936172	0.879039	1.24342	1.26651	0.674858	0.38041	0.533873	0.48729	0.574623	0.472724
ENO1	0.982423	0.974132	1.24679	1.10809	0.68857	1.61615	1.38048	1.84847	1.59639	1.46385
PKM2	0.996085	0.927458	1.16053	0.979529	0.936397	1.5442	1.26015	1.39375	1.41132	1.53009
6PGD	1.22546	1.03055	0.718335	1.03084	0.994818	1.84114	1.7535	1.63572	1.68128	1.77786
TKT	0.928293	0.885751	1.1118	1.04972	1.02443	2.73058	2.26729	1.7032	2.12839	1.88585
PDHA1	0.942318	0.854777	0.882871	1.04207	1.27797	1.98054	1.48772	1.79871	1.8014	1.58237
CS	1.03892	0.982539	0.824597	1.14543	1.00851	1.07004	0.998275	1.12475	1.2748	1.06618
IDH1	0.921629	1.02748	0.948981	1.16048	0.941435	2.17742	2.11832	2.06744	1.7108	1.91057
IDH2	1.17052	0.870743	0.889509	1.0707	0.998523	1.77389	2.24261	1.92389	2.19967	2.02732
IDH3A	1.22926	1.18324	0.644251	0.825945	1.11731	1.75024	2.37409	2.27493	1.73048	1.96505
OGDH	1.05419	0.886218	0.991811	0.804134	1.26365	1.72925	1.49428	1.61619	1.59239	1.73703
SUCLA2	1.14617	0.877179	0.791034	0.990489	1.19512	1.84805	1.69362	1.79961	1.72208	1.62208
SDHA	1.05939	0.93167	1.11215	0.951833	0.944962	0.576431	0.67904	0.627458	0.582576	0.522576
SDHB	1.05356	0.911592	1.14194	0.911793	0.981112	0.238052	0.343418	0.360532	0.283205	0.313205
SDHC	1.14835	1.0841	1.16739	0.78091	0.819252	0.684515	0.566513	0.579529	0.613087	0.513087
FH	1.15383	0.948673	1.10417	0.928818	0.864507	1.5535	1.48128	1.6159	1.60774	1.80774
MDH2	0.875004	0.937381	1.17826	1.08625	0.923105	1.50092	1.41827	1.51574	2.03357	1.73165

## Sheet: Fig.2c
SDHB								FH
	Decidua			Villi					Decidua			Villi
Individuals	1	2	3	1	2	3		Individuals	1	2	3	1	2	3
43 (n=3)	0.95	0.976	1.074	0.363	0.361	0.416		43 (n=3)	0.976	0.937	1.087	1.56	1.6	1.88
44 (n=3)	0.943	1.02	1.097	0.389	0.44	0.371		44 (n=3)	1.033	1.049	1.128	2.11	2.04	2.21
46 (n=3)	1.09	1.1074	1.0426	0.393	0.41	0.457		46 (n=3)	0.975	1.03	1.079	1.85	1.984	1.806
50 (n=3)	1.063	1.039	1.108	0.42	0.445	0.485		50 (n=3)	0.896	0.921	1.063	1.95	1.839	2.151
52 (n=3)	0.94	0.973	1.057	0.583	0.598	0.649		52 (n=3)	0.969	0.906	1.095	2.106	2.059	2.195
56 (n=2)	0.99	1.05		0.669	0.731			56 (n=2)	0.97	1.09		1.828	1.952
60 (n=2)	0.926	1.014		0.836	0.924			60 (n=2)	1.01	1.098		1.926	2.074
70 (n=2)	0.915	1.045		0.881	0.959			70 (n=2)	0.983	1.037		1.624	1.756
93 (n=1)	1.05			0.95				93 (n=1)	0.98			1.93
113 (n=1)	1.02			0.99				113 (n=1)	0.94			2.23
114 (n=1)	1.03			1.02				114 (n=1)	0.99			1.99
120 (n=1)	1.03			1.05				120 (n=1)	1.02			2.02
126 (n=1)	0.99			0.98				126 (n=1)	1.01			2.18
129 (n=2)	0.935	1.025		0.9975	1.1025			129 (n=1)	0.965			2.25
140 (n=2)	0.932	1.008		1.014	1.106			140 (n=2)	0.939	1.039		2.077	2.203
141 (n=1)	1.03			1.02				141 (n=1)	1.054			2.33

[truncated: 59 more sheets: Fig.2c uncropped gels, Fig.2d, Fig.2e, Fig.3a, Fig.3b, Fig.3c, Fig.3d, Fig.3e, Fig.3f, Fig.3g uncropped gels, Fig.3h, Fig.3i uncropped gels, Fig.3j uncropped gels, Fig.3k uncropped gels, Fig.3m, Fig.3n, Fig.4a uncropped gels, Fig.4b, Fig.4b uncropped gels, Fig.4c …]
